# Supplementary material for: The Effects of Age, Dosage, and Poverty on Second Language Learning through SparkLingTM in Infant Education Centers in Madrid, Spain
Source: Int J Environ Res Public Health. 2021 Dec 3;18(23):12758. doi: 10.3390/ijerph182312758 (PMC8656938; doi:10.3390/ijerph182312758)
Supplement: Supplementary file 1 [file ijerph-18-12758-s001.zip]

Archive with 1 entries (1 files):
- ijerph-1410531-supplementary.pdf
